# Supplementary material for: GeoGenIE: a deep learning approach to predict geographic provenance of biodiversity samples from genomic SNPs
Source: Bioinform Adv. 2025 Oct 9;5(1):vbaf250. doi: 10.1093/bioadv/vbaf250 (PMC12596584; doi:10.1093/bioadv/vbaf250)
Supplement: vbaf250_Supplementary_Data [file vbaf250_supplementary_data.zip]

Archive with 2 entries (2 files):
- GeoGenIE_Supplementary_Appendices_v1.3.ltx
- GeoGenIE_Supplementary_Appendices_v1.3.pdf
