# Supplementary material for: GeoGenIE: a deep learning approach to predict geographic provenance of biodiversity samples from genomic SNPs
Source: Bioinform Adv. 2025 Oct 9;5(1):vbaf250. doi: 10.1093/bioadv/vbaf250 (PMC12596584; doi:10.1093/bioadv/vbaf250)
Supplement: vbaf250_Supplementary_Data [file vbaf250_supplementary_data.zip › GeoGenIE_Supplementary_Appendices_v1.3.ltx]

\documentclass[11pt]{article}
\usepackage{amsmath,amssymb,bm}
\usepackage[margin=1in]{geometry}
\usepackage{graphicx}
\usepackage{enumitem}
\usepackage{hyperref}
\usepackage{booktabs}   % for manuscript-style tables
\usepackage{tabularx}   % for flexible column widths
\usepackage{array}
\usepackage{caption} % enables \caption*
\newcolumntype{L}[1]{>{\raggedright\arraybackslash}p{#1}}
\newcolumntype{R}[1]{>{\raggedleft\arraybackslash}p{#1}}


% --- Author–year citations without biber/BibTeX ---
\usepackage[round,authoryear]{natbib}

\title{\textbf{Supplementary Appendices for GeoGenIE}}
\author{Bradley T. Martin \textit{et al.}}
\date{September 26, 2025}

\begin{document}
\maketitle

% --------------------------------------------------
% Supplementary Table S1 (portrait, margin-fit)
% --------------------------------------------------
\begin{table}[!htbp]
\centering
\scriptsize
\setlength{\tabcolsep}{0.5pt}   % tighter horizontal padding

\renewcommand{\arraystretch}{2.0} % a bit taller rows for readability
\caption*{\textbf{Supplementary Table S1:} LOCATOR versus GeoGenIE model performance comparison among $N=100$ bootstrap replicates with $N=436$ SNPs and $N=108$ held-out White-tailed deer (\textit{Odocoileus virginianus}) samples. Prediction error represents Haversine distance in kilometers between predicted and recorded collection localities. Descriptive statistics of aggregated error is reported for LOCATOR and all combinations of three GeoGenIE settings: Oversampling, Weighted Loss, and Outlier Detection.}
\begin{tabular}{L{0.38\textwidth} R{0.085\textwidth} R{0.085\textwidth} R{0.085\textwidth} R{0.085\textwidth} R{0.085\textwidth} R{0.085\textwidth} R{0.085\textwidth}}
\toprule
\textbf{Configuration} & \textbf{Mean} & \textbf{StdDev} & \textbf{Minimum} & \textbf{25\% Quantile} & \textbf{50\% Quantile} & \textbf{75\% Quantile} & \textbf{Maximum} \\
\midrule
Locator & 59.34 & 16.88 & 25.47 & 40.63 & 65.55 & 72.36 & 88.95 \\
No Oversampling, No Weighted Loss, No Outlier Detection & 51.29 & 17.77 & 7.72 & 44.44 & 53.06 & 60.62 & 152.92 \\
No Oversampling, No Weighted Loss, Outlier Detection & 48.35 & 13.61 & 9.64 & 41.65 & 48.73 & 56.27 & 86.08 \\
No Oversampling, Weighted Loss, No Outlier Detection & 43.96 & 16.67 & 6.36 & 31.97 & 47.02 & 54.57 & 88.93 \\
No Oversampling, Weighted Loss, Outlier Detection & 44.84 & 13.98 & 5.94 & 37.65 & 45.78 & 54.52 & 77.05 \\
Oversampling, No Weighted Loss, No Outlier Detection & 38.36 & 13.38 & 8.11 & 28.94 & 40.61 & 48.46 & 70.55 \\
Oversampling, No Weighted Loss, Outlier Detection & 32.89 & 10.25 & 8.73 & 26.06 & 35.38 & 40.48 & 54.28 \\
Oversampling, Weighted Loss, No Outlier Detection & 34.43 & 14.65 & 6.84 & 21.11 & 34.45 & 46.28 & 91.00 \\
Oversampling, Weighted Loss, Outlier Detection & 26.37 & 10.98 & 7.54 & 19.19 & 26.04 & 31.62 & 75.31 \\
\bottomrule
\end{tabular}
\end{table}
\clearpage


\section*{Supplementary Appendix 1: Synthetic Genotype Interpolation via Nearest Neighbors}

\noindent \textbf{Authors:} Bradley T. Martin \textit{et al.}\par
\medskip

To mitigate sampling bias and augment underrepresented spatial clusters in genotype datasets with GeoGenIE, we developed a synthetic genotype interpolation method inspired by the SMOTE (Synthetic Minority Over-sampling Technique) framework~\citep{Chawla2002}, tailored for population genomic data. This approach generates biologically realistic synthetic individuals by interpolating genotypes and geographic coordinates between spatially proximate samples.

Let
\begin{equation}
\mathbf{X}=\{\mathbf{x}_1,\mathbf{x}_2,\ldots,\mathbf{x}_n\}\in\mathbb{R}^{n\times m}
\end{equation}
denote the genotype matrix, where each row $\mathbf{x}_i$ is a genotype vector of length $m$ (e.g., encoded as $0,1,2$ for biallelic SNP loci), and let
\begin{equation}
\mathbf{Y}=\{\mathbf{y}_1,\mathbf{y}_2,\ldots,\mathbf{y}_n\}\in\mathbb{R}^{n\times d}
\end{equation}
denote the corresponding matrix of (normalized) geographic coordinates for each sample.

We first cluster individuals based on their geographic coordinates using either $k$-means or kernel density estimation (KDE), yielding cluster labels
\begin{equation}
\mathcal{C}=\{c_1,c_2,\ldots,c_n\}, \quad c_i\in\{1,\ldots,K\}.
\end{equation}
To address class imbalance, each cluster $\mathcal{C}_c$ is oversampled such that its size matches that of the largest cluster $\mathcal{C}_{\max}$. Specifically, for each individual $i$ in cluster $\mathcal{C}_c$, we generate $k_i$ synthetic samples, where
\begin{equation}
k_i=\left\lfloor \frac{|\mathcal{C}_{\max}|}{|\mathcal{C}_c|}\right\rfloor.
\end{equation}

\subsection*{Genotype interpolation}
For each synthetic sample, we select a neighboring individual $\mathbf{x}_j\in \mathcal{N}_i$ from within the same cluster or among geographically nearby neighbors. Genotypes are interpolated at each locus $\ell$ using a Mendelian-inspired inheritance model:
\begin{equation}
\tilde{g}^{(\ell)}\sim \mathrm{Mendelian}\!\left(g_i^{(\ell)},\,g_j^{(\ell)}\right),
\end{equation}
where $g_i^{(\ell)}$ and $g_j^{(\ell)}$ are the diploid genotypes at locus $\ell$ for individuals $i$ and $j$ (coded $0,1,2$). The probabilities follow classic diploid Mendelian ratios, e.g.:
\begin{itemize}[leftmargin=1.25em]
  \item If $g_i=0$ and $g_j=2$, then $\mathbb{P}(\tilde{g}=1)=1.0$;
  \item If $g_i=1$ and $g_j=1$, then $\mathbb{P}(\tilde{g}=0)=0.25$, $\mathbb{P}(\tilde{g}=1)=0.5$, $\mathbb{P}(\tilde{g}=2)=0.25$;
  \item If $g_i=g_j$, then $\tilde{g}^{(\ell)}=g_i^{(\ell)}$.
\end{itemize}

The synthetic geographic coordinates and sample weights are computed as arithmetic means of the parental values:
\begin{equation}
\tilde{\mathbf{y}}=\tfrac{1}{2}\left(\mathbf{y}_i+\mathbf{y}_j\right),\qquad \tilde{s}=\tfrac{1}{2}\left(s_i+s_j\right).
\end{equation}

Each synthetic individual is represented as the triplet $(\tilde{\mathbf{x}},\tilde{\mathbf{y}},\tilde{s})$, and the augmented dataset is
\begin{equation}
\mathcal{D}'=\mathcal{D}\,\cup\,\{(\tilde{\mathbf{x}},\tilde{\mathbf{y}},\tilde{s})\}.
\end{equation}
This procedure increases the representation of under-sampled spatial regions while preserving spatial--genetic structure and biological plausibility. It enables more robust population genomic inferences by reducing geographic sampling bias without introducing unrealistic genotype combinations.

\newpage

\section*{Supplementary Appendix 2: Mathematical Description of the GeoGenIE Multi-Layer Perceptron}

\noindent \textbf{Authors:} Bradley T. Martin \textit{et al.}\par
\medskip

\section*{Model Architecture Overview}
The model is a Multi-Layer Perceptron (MLP) for regression that maps an input vector $\mathbf{x}$ to an output vector $\hat{\mathbf{y}}$. The architecture is defined by input size $d_{\text{in}}$, output size $d_{\text{out}}$, number of hidden layers $L$, hidden width $h$, and dropout probability $p$. The network includes (i) optional input \textbf{batch normalization}, (ii) an input (affine) layer, (iii) $L$ hidden layers with ELU activations, (iv) dropout after the first $\lfloor L/2\rfloor$ hidden layers, and (v) a linear output layer.

\section*{Mathematical Formulation}
Let $\mathbf{x}\in\mathbb{R}^{d_{\text{in}}}$. The input may pass through batch normalization (BN):
\begin{equation}
\mathbf{a}^{(0)}=\begin{cases}
\mathrm{BN}(\mathbf{x}) & \text{if batch size}>1,\\
\mathbf{x} & \text{otherwise.}
\end{cases}
\end{equation}
First hidden layer:
\begin{equation}
\mathbf{a}^{(1)}=\sigma_{\mathrm{ELU}}\!\left(W^{(1)}\mathbf{a}^{(0)}+\mathbf{b}^{(1)}\right),
\end{equation}
with ELU activation $\sigma_{\mathrm{ELU}}(z)=\begin{cases}z,& z>0\\ \alpha(e^z-1),& z\le 0\end{cases}$ (typically $\alpha=1$).
Subsequent hidden layers for $l=2,\ldots,\lfloor L/2\rfloor$:
\begin{equation}
\mathbf{a}^{(l)}=\sigma_{\mathrm{ELU}}\!\left(W^{(l)}\mathbf{a}^{(l-1)}+\mathbf{b}^{(l)}\right).
\end{equation}
Dropout is applied after layer $\lfloor L/2\rfloor$ with probability $p$:
\begin{equation}
\mathbf{a}^{(\lfloor L/2\rfloor,\mathrm{drop})}=D\!\left(\mathbf{a}^{(\lfloor L/2\rfloor)},p\right).
\end{equation}
The remaining hidden layers continue from $\mathbf{a}^{(\lfloor L/2\rfloor,\mathrm{drop})}$:
\begin{equation}
\mathbf{a}^{(l)}=\sigma_{\mathrm{ELU}}\!\left(W^{(l)}\mathbf{a}^{(l-1)}+\mathbf{b}^{(l)}\right),\quad l=\lfloor L/2\rfloor+1,\ldots,L.
\end{equation}
Output layer (no activation, regression):
\begin{equation}
\hat{\mathbf{y}}=W^{(\mathrm{out})}\mathbf{a}^{(L)}+\mathbf{b}^{(\mathrm{out})}.
\end{equation}

\newpage

\section*{Supplementary Appendix 3: Mathematical Formulation of Custom Training Components}

\noindent \textbf{Authors:} Bradley T. Martin \textit{et al.}\par
\medskip

\section*{Custom Loss Functions}
\subsection*{Weighted Distance Root Mean Square (DRMS) Loss}
Given $N$ samples with predicted coordinates $\hat{\mathbf{y}}_i=(\hat{\lambda}_i,\hat{\phi}_i)$ and true coordinates $\mathbf{y}_i=(\lambda_i,\phi_i)$ in degrees, and weights $w_i$, convert to radians and compute Haversine distances
\begin{equation}
a_i=\sin^2\!\left(\frac{\Delta\phi_i}{2}\right)+\cos(\hat{\phi}_i)\cos(\phi_i)\sin^2\!\left(\frac{\Delta\lambda_i}{2}\right),
\qquad
d_i=R\cdot 2\cdot \mathrm{atan2}\!\left(\sqrt{a_i},\sqrt{1-a_i}\right).
\end{equation}
The weighted DRMS is
\begin{equation}
\mathcal{L}_{\mathrm{DRMS}}=\sqrt{\frac{1}{\sum_{i=1}^{N}w_i}\sum_{i=1}^{N} w_i d_i^2},
\end{equation}
which reduces to the unweighted DRMS when $w_i\equiv 1$.

\subsection*{Weighted Root Mean Square Error (RMSE) Loss}
Per-sample Euclidean distance $d_i=\sqrt{\sum_j(\hat{y}_{ij}-y_{ij})^2}$ and batch mean $\bar{d}=\frac{1}{N}\sum_i d_i$. The (optionally) weighted loss is
\begin{equation}
\mathcal{L}_{\mathrm{RMSE}}=\bar{d}\cdot \left(\frac{1}{N}\sum_{i=1}^{N}w_i\right),
\end{equation}
with $\mathcal{L}_{\mathrm{RMSE}}=\bar{d}$ if no weights are used.

\subsection*{Weighted Huber Loss with Target Smoothing}
Targets are smoothed via $\epsilon$ toward the batch mean $\bar{\mathbf{y}}$:
\begin{equation}
\mathbf{y}'_i=(1-\epsilon)\mathbf{y}_i+\epsilon\,\bar{\mathbf{y}},
\qquad
\bar{\mathbf{y}}=\frac{1}{N}\sum_{j=1}^{N}\mathbf{y}_j.
\end{equation}
For absolute error $e=|\hat{\mathbf{y}}-\mathbf{y}'|$ and threshold $\delta$, the Huber loss is
\begin{equation}
\mathcal{L}_\delta(e)=
\begin{cases}
\tfrac{1}{2}e^2,& e<\delta,\\[4pt]
\delta\big(e-\tfrac{1}{2}\delta\big),& e\ge \delta.
\end{cases}
\end{equation}
The weighted batch loss is
\begin{equation}
\mathcal{L}_{\mathrm{Huber}}=\frac{1}{N}\sum_{i=1}^{N} w_i\, \mathcal{L}_\delta\!\left(\left|\hat{\mathbf{y}}_i-\mathbf{y}'_i\right|\right).
\end{equation}

\section*{Advanced Sampling and Resampling}
\subsection*{Geographic Density-Based Sample Weighting}
Weights $w_i$ are inversely related to local sampling density. Examples include:
\begin{itemize}[leftmargin=1.25em]
\item \textbf{$k$-means cluster weights:} if $\mathbf{x}_i\in \mathcal{C}_k$ then $w_{i,\mathrm{kmeans}}=\frac{1}{|\mathcal{C}_k|+\varepsilon}$.
\item \textbf{KDE-based weights:} with density estimate $\hat{\rho}(\mathbf{x}_i)$, $w_{i,\mathrm{kde}}=\big(\hat{\rho}(\mathbf{x}_i)+\varepsilon\big)^{-\alpha}$.
\end{itemize}
Final weights may combine the enabled methods and can be adjusted for focus regions.

\section*{Training Procedure Enhancements}
\subsection*{Gradient Clipping}
For gradient $\mathbf{g}=\nabla_\theta\mathcal{L}$ and threshold $c$:
\begin{equation}
\mathbf{g}\leftarrow
\begin{cases}
\mathbf{g}, & \|\mathbf{g}\|_2\le c,\\[4pt]
\dfrac{c}{\|\mathbf{g}\|_2}\,\mathbf{g}, & \|\mathbf{g}\|_2>c.
\end{cases}
\end{equation}

\subsection*{Learning Rate Scheduling}
A ReduceLROnPlateau scheduler reduces the learning rate $\eta$ by factor $f$ after $p_{\text{lr}}$ epochs without improvement in validation loss.

\subsection*{Early Stopping}
Stop training if for $p_{\text{es}}$ consecutive epochs the validation loss does not improve by at least $\delta$ relative to the best value $\mathcal{L}_{\text{best}}$. The model state at $\mathcal{L}_{\text{best}}$ is retained.

\bigskip
\noindent\rule{\textwidth}{0.4pt}

% --- Author–year, alphabetized References (manual) ---
\begin{thebibliography}{}
\bibitem[Chawla et~al.(2002)Chawla, Bowyer, Hall, and Kegelmeyer]{Chawla2002}
Chawla, N.~V., Bowyer, K.~W., Hall, L.~O., and Kegelmeyer, W.~P. (2002).
\newblock SMOTE: Synthetic minority over-sampling technique.
\newblock \emph{Journal of Artificial Intelligence Research}, 16, 321--357.
\newblock \url{https://doi.org/10.1613/jair.953}.
\end{thebibliography}

\end{document}
